# Supplementary material for: Routine Laboratory Markers as Incremental Predictors Beyond OSTA for Dual-Energy X-Ray Absorptiometry-Defined Osteoporosis: Internal Validation in a Referral Cohort
Source: Diagnostics (Basel). 2026 Jun 23;16(13):1956. doi: 10.3390/diagnostics16131956 (PMC13359531; doi:10.3390/diagnostics16131956)
Supplement: Supplementary file 1 [file diagnostics-16-01956-s001.zip]

Archive with 1 entries (1 files):
- diagnostics-4383246-supplementary.pdf
